# Supplementary material for: Health situation of migrant and minority nurses: A systematic review
Source: PLoS One. 2017 Jun 26;12(6):e0179183. doi: 10.1371/journal.pone.0179183 (PMC5484487; doi:10.1371/journal.pone.0179183)
Supplement: S2 Appendix — (XLSX) [file pone.0179183.s002.xlsx]

## Sheet: appendix 4 - list of exluded ar
not matching criterion 1 (Design): 38 titles
Allan, H., V. Tschudin, and K. Horton, The devaluation of nursing: A position statement. Nursing Ethics, 2008. 15(4): p. 549-556.
Anderson-Dilworth, P., I.C. Williams, and B.E. Gibson, Issues of race, ethnicity, and culture in caregiving research: A 20-year review (1980-2000). The Gerontologist, 2002. 42(2): p. 237-272.
Asher, M.E., Cross-cultural comparison of perianesthesia nursing: challenges encountered in the PACU. J Perianesth Nurs, 2003. 18(1): p. 4-7.
Ayalon, L., Evaluating the working conditions and exposure to abuse of Filipino home care workers in Israel: characteristics and clinical correlates. International Psychogeriatrics, 2009. 21(1): p. 40-49.
Ayalon, L. and S. Shiovitz-Ezra, The Experience of Loneliness among Live-In Filipino Homecare Workers in Israel: Implications for Social Workers. British Journal of Social Work, 2010. 40(8): p. 2538-2559.
Baumann, A., J. Blythe, and D. Ross, Internationally educated health professionals: workforce integration and retention. Healthc Pap, 2010. 10(2): p. 8-20.
Bhatti, P., D.K. Mirick, and S. Davis, Racial differences in the association between night shift work and melatonin levels among women. Am J Epidemiol, 2013. 177(5): p. 388-93.
Bhui, K., et al., Racial/ethnic discrimination and common mental disorders among workers: findings from the EMPIRIC study of ethnic minority groups in the United Kingdom. American Journal of Public Health, 2005. 95(3): p. 496-501 6p.
Bola, T.V., et al., Foreign-educated nurses: strangers in a strange land? Nursing Management, 2003. 34(7): p. 39-42 4p.
Castledine, G., Professional misconduct. NMC will help nurses who find they have a mental illness. British Journal of Nursing, 2005. 14(17): p. 917-917 1p.
Corley, M.C. and S. Goren, The dark side of nursing: Impact of stigmatizing responses on patients. Scholarly Inquiry for Nursing Practice, 1998. 12(2): p. 99-118.
Culley, L., Equal opportunities policies and nursing employment within the British National Health Service. J Adv Nurs, 2001. 33(1): p. 130-7.
Dijkhuizen, S.R., Meeting the basic and educational needs of foreign nurses. Journal of Continuing Education in Nursing, 1995. 26(1): p. 15-19 5p.
Dimond, B., What is the law if a patient refuses treatment based on the nurse's race? Br J Nurs, 2006. 15(19): p. 1077-8.
Dinsdale, P., A foreign land. Nursing Standard, 2006. 20(22): p. 70-71 2p.
Ehrenfeld, M., M. Itzhaki, and S.L. Baumann, Nursing in Israel. Nursing Science Quarterly, 2007. 20(4): p. 372-375.
Friedman-Jimenez, G., Occupational disease among minority workers: a common and preventable public health problem. Aaohn j, 1989. 37(2): p. 64-70, 84-6.
Fuller, J., Challenging old notions of professionalism: how can nurses work with paraprofessional ethnic health workers? J Adv Nurs, 1995. 22(3): p. 465-72.
Hampshire, M., Make or break...adaptation programmes. Nursing Standard, 2001. 15(45): p. 19-21 3p.
Harris, N. Stress-beating strategies...this practice profile is based on NS117. Management of work-related stress in nursing. Nursing Standard. 16, 10, 47-52. Nursing Standard, 2002. 16(48): p. 26-26 1p.
Irwin, J.F., Nurses without borders: the history of nursing as U.S. international history. Nurs Hist Rev, 2011. 19: p. 78-102.
Jackson, D., J. Mannix, and J. Daly, Retaining a viable workforce: a critical challenge for nursing. Contemp Nurse, 2001. 11(2-3): p. 163-72.
Lea, A., NURSING IN TODAY MULTICULTURAL SOCIETY - A TRANSCULTURAL PERSPECTIVE. Journal of Advanced Nursing, 1994. 20(2): p. 307-313.
McCauley, L.A., Immigrant workers in the United States: recent trends, vulnerable populations, and challenges for occupational health. AAOHN Journal, 2005. 53(7): p. 313-319 7p.
O'Dowd, A., Will new rules help overseas nurses? Nursing Times, 2003. 99(30): p. 10-11 2p.
Omeri, A., Workplace practices with mental health implications impacts on recruitment and retention of overseas nurses in the context of nursing shortages. Contemporary Nurse, 2006. 21(1): p. 50-61.
O'Reilly, C.A. and K.H. Roberts, Job satisfaction among whites and nonwhites: A cross-cultural approach. Journal of Applied Psychology, 1973. 57(3): p. 295-299.
Quiney, L.J., "Filing the gaps": Canadian voluntary nurses, the 1917 Halifax explosion, and the influenza epidemic of 1918. Can Bull Med Hist, 2002. 19(2): p. 351-73.
Repique, R.J.R., Digital natives, digital immigrants: Dichotomy or diversity in psychiatric nursing? Journal of the American Psychiatric Nurses Association, 2013. 19(2): p. 100-101.
Rhee, N. and C. Zabin, Aggregating dispersed workers: Union organizing in the "care" industries. Geoforum, 2009. 40(6): p. 969-979.
Romero, M. and N. Perez, Conceptualizing the Foundation of Inequalities in Care Work. American Behavioral Scientist, 2016. 60(2): p. 172-188.
Salami, B. and S. Nelson, The downward occupational mobility of internationally educated nurses to domestic workers. Nursing Inquiry, 2014. 21(2): p. 153-161.
Sprinks, J., Diversity champions needed to tackle racism against NHS staff. Nursing Standard, 2008. 23(4): p. 12-13 2p.
Stilwell, B., et al., Migration of health-care workers from developing countries: strategic approaches to its management. Bulletin of the World Health Organization, 2004. 82(8): p. 595-600.
Tejero, L.M.S. and C. Fowler, Migration of women from the Philippines: Implications for healthcare delivery. Collegian, 2012. 19(1): p. 59-63.
Turrittin, J., et al., The experiences of professional nurses who have migrated to Canada: cosmopolitan citizenship or democratic racism? International Journal of Nursing Studies, 2002. 39(6): p. 655-667 13p.
Vaughan, J., Is there really racism in nursing? Journal of Nursing Education, 1997. 36(3): p. 135-139.
Walker, L. and J. Clendon, A growing multicultural nursing workforce -- identifying the stress points. Kai Tiaki Nursing New Zealand, 2012. 18(8): p. 12-13 2p.
additional articles resulting from the two review and not meeting criteria 1: 8 titles
Alspach, G. (2008). Lateral hostility between critical care nurses: a survey report. Crit Care Nurse, 28(2), 13-19. .
Barbee, E. L. (1993). Racism in U. S. Nursing. Medical Anthropology Quarterly, 7(4), 346-362. .
Bennie, P. (2005). Placement prejudice. Nurs Stand, 19(37), 72. doi:10.7748/ns2005.05.19.37.72.p3862.
Clark, R., Anderson, N. B., Clark, V. R., Williams, D. R. (1999). Racism as a stressor for African Americans. A biopsychosocial model. Am Psychol, 54(10), 805-816. .
Cortis, J., Law, I. G. (2005). Anti-racist innovation and nurse education. Nurse Educ Today, 25(3), 204-213. doi:10.1016/j.nedt.2005.01.008.
Harrell, J. P., Hall, S., Taliaferro, J. (2003). Physiological responses to racism and discrimination: an assessment of the evidence. Am J Public Health, 93(2), 243-248. .
Hassouneh, D. (2006). Anti-racist pedagogy: challenges faced by faculty of color in predominantly white schools of nursing. J Nurs Educ, 45(7), 255-262. .
Markey, K., Tilki, M. (2007). Racism in nursing education: a reflective journey. Br J Nurs, 16(7), 390-393. doi:10.12968/bjon.2007.16.7.23221.
not matching criterion 2 (Population: nurse): 94 titles
Allison, S., Biographic and psychobehavioral influences on body mass index in a nursing sample. Western Journal of Nursing Research, 2005. 27(1): p. 7-20.
Al-Turki, H.A., et al., Burnout syndrome among multinational nurses working in Saudi Arabia. Ann Afr Med, 2010. 9(4): p. 226-9.
Anbesse, B., et al., MIGRATION AND MENTAL HEALTH: A STUDY OF LOW-INCOME ETHIOPIAN WOMEN WORKING IN MIDDLE EASTERN COUNTRIES. International Journal of Social Psychiatry, 2009. 55(6): p. 557-568.
Arnold, C.W., The occupational health status of African-American women health care workers. American Journal of Preventive Medicine, 1996. 12(5): p. 311-315.
Ayalon, L., Fears come true: the experiences of older care recipients and their family members of live-in foreign home care workers. Int Psychogeriatr, 2009. 21(4): p. 779-86.
Ayalon, L., Intention to leave the job among live-in foreign home care workers in Israel. Home Health Care Serv Q, 2010. 29(1): p. 22-36.
Ayalon, L., M. Kaniel, and L. Rosenberg, Social workers' perspectives on care arrangements between vulnerable elders and foreign home care workers: lessons from Israeli/Filipino caregiving arrangements. Home Health Care Serv Q, 2008. 27(2): p. 121-42.
Bennett-Speight, C.A., "Mules un de world"-profile of employed Africa-American elder/adult dependent caregivers: The impact of family and employment role responsibilities. Dissertation Abstracts International Section A: Humanities and Social Sciences, 1996. 57(4-A): p. 1843.
Chapman, S.N., Barriers to nursing education for Native American high school students. 2008, University of Virginia. p. 128 p-128 p 1p.
Chun, M., B.G. Knight, and G. Youn, Differences in stress and coping models of emotional distress among Korean, Korean-American and White-American caregivers. Aging & Mental Health, 2007. 11(1): p. 20-29 10p.
Cohen, A. and C. Kirchmeyer, A cross-cultural study of the work/nonwork interface among Israeli nurses. Applied Psychology-an International Review-Psychologie Appliquee-Revue Internationale, 2005. 54(4): p. 537-567.
Cohen-Mansfield, J., V. Garms-Homolova, and M. Bentwich, Migrant Home Attendants: Regulation and Practice in 7 Countries. American Journal of Public Health, 2013. 103(12): p. E30-E39.
Cox, C., Comparing the experiences of black and white caregivers of dementia patients. Social Work, 1995. 40(3): p. 343-349 7p.
Cox, C., Race and caregiving: Patterns of service use by African-American and White caregivers of persons with Alzheimer's disease. Journal of Gerontological Social Work, 1999. 32(2): p. 5-19.
Cuellar, N.G., A comparison of caregiving self-efficacy, stress, social support, coping, depression, and life satisfaction among African-American and White-American female caregivers of elder bedbound patients. Dissertation Abstracts International: Section B: The Sciences and Engineering, 1998. 58(12-B): p. 6485.
Curry, J.C., The role of five caregiver variables in the prediction of child treatment outcome: An intervention study of academic and behavioral problems. Dissertation Abstracts International: Section B: The Sciences and Engineering, 2001. 61(7-B): p. 3837.
de la Cuesta-Benjumea, C., T. Donet-Montagut, and M.J. Galiana-Gomez de Cadiz, "Turning to One's Own World": Escape mechanisms employed by immigrant caregivers in Spain for relieving the burden of care. Journal of Transcultural Nursing, 2012. 23(1): p. 56-64.
De Vries, S. and T.F. Pettigrew, Effects of ethnic diversity: The position of minority workers in two Dutch organizations. Journal of Applied Social Psychology, 1998. 28(16): p. 1503-1530.
Delp, L. and C. Muntaner, The political and economic context of home care work in California. New Solut, 2010. 20(4): p. 441-64.
DeSouza, E.R. and E. Cerqueira, From the kitchen to the bedroom: frequency rates and consequences of sexual harassment among female domestic workers in Brazil. J Interpers Violence, 2009. 24(8): p. 1264-84.
Dias, R., et al., Resilience of caregivers of people with dementia: a systematic review of biological and psychosocial determinants. Trends Psychiatry Psychother, 2015. 37(1): p. 12-9.
Diehl, N.S., et al., Cardiovascular disease risk, physical activity, and self-efficacy in National Black Nurses Association Conference attendees. Journal of National Black Nurses Association, 2001. 12(1): p. 10-17 8p.
Ding, D., et al., Measuring immigration stress of first-generation female Korean immigrants in California: psychometric evaluation of Demand of Immigration Scale. Ethn Health, 2011. 16(1): p. 11-24.
Drentea, P. and M.A. Goldner, Caregiving Outside of the Home: The Effects of Race on Depression. Ethnicity & Health, 2006. 11(1): p. 41-57.
Ernst, J.S. and C.A. Smith, Assessment in Adult Protective Services: do multidisciplinary teams make a difference? J Gerontol Soc Work, 2012. 55(1): p. 21-38.
Fontana, M., et al., Identification of caries risk factors in toddlers. J Dent Res, 2011. 90(2): p. 209-14.
Furuta, B.S., M.A. Petrini, and A.J. Davis, Growth in a context of cultural marginality: North American nurse educators in Japan. International Nursing Review, 2003. 50(3): p. 139-147 9p.
Gagnon, R., Midwifery in a new context: expanding our reference points and embracing new representations of pregnancy and birth. Midwifery, 2011. 27(3): p. 360-7.
Goff, A.-M., Stressors, academic performance, and learned resourcefulness in baccalaureate nursing students. 2009, University of North Carolina at Greensboro. p. 145 p-145 p 1p.
Greenwood, N., et al., Barriers to access and minority ethnic carers' satisfaction with social care services in the community: A systematic review of qualitative and quantitative literature. Health & Social Care in the Community, 2015. 23(1): p. 64-78.
Hilgeman, M.M., et al., Testing a theoretical model of the stress process in Alzheimer's caregivers with race as a moderator. The Gerontologist, 2009. 49(2): p. 248-261.
Ho, C.J., et al., Stress and service use among minority caregivers to elders and dementia. Journal of Gerontological Social Work, 2000. 33(1): p. 67-88.
Hojat, M., et al., Comparisons of American, Israeli, Italian and Mexican physicians and nurses on the total and factor scores of the Jefferson scale of attitudes toward physician-nurse collaborative relationships. Int J Nurs Stud, 2003. 40(4): p. 427-35.
Hoppe, A., et al., Psychosocial work characteristics of personal care and service occupations: a process for developing meaningful measures for a multiethnic workforce. Ethnicity & Health, 2015. 20(5): p. 474-492 19p.
Huffman, S.A., et al., Exploitation, vulnerability to tuberculosis and access to treatment among Uzbek labor migrants in Kazakhstan. Social Science & Medicine, 2012. 74(6): p. 864-872 9p.
Khawaja, R.A., et al., Medically certified sickness absence among health care workers. J Pak Med Assoc, 2012. 62(9): p. 900-4.
Kietzman, K.G., A.E. Benjamin, and R.E. Matthias, Of family, friends, and strangers: caregiving satisfaction across three types of paid caregivers. Home Health Care Services Quarterly, 2008. 27(2): p. 100-120 21p.
Ko, J., et al., Moderating Effects of Immigrant Status on Determinants of Job Satisfaction: Implications for Occupational Health. Journal of Career Development, 2015. 42(5): p. 396-411.
Lan, P.C., Maid or madam? Filipina migrant workers and the continuity of domestic labor. Gender & Society, 2003. 17(2): p. 187-208.
Lau, P.W., et al., Acute psychiatric disorders in foreign domestic workers in Hong Kong: A pilot study. International Journal of Social Psychiatry, 2009. 55(6): p. 569-576.
Le, Q. and S. Kilpatrick, Vietnamese-born health professionals: negotiating work and life in rural Australia. Rural and Remote Health, 2008. 8(4).
Leblanc, Y., I.L. Bourgeault, and E. Neiterman, Comparing approaches to integrating refugee and asylum-seeking healthcare professionals in Canada and the UK. Healthc Policy, 2013. 9(Spec Issue): p. 126-38.
Lee, Y. and L.R. Bronstein, When do Korean-American dementia caregivers find meaning in caregiving?: the role of culture and differences between spouse and child caregivers. Journal of Ethnic & Cultural Diversity in Social Work, 2010. 19(1): p. 73-86 14p.
Likupe, G., Commentary on Van der Doef M, Mbazzi FM and Verhoeven C (2011) Job conditions, satisfaction, somatic complaints and burnout Journal of Clinical Nursing 21, 1763-1775. Journal of Clinical Nursing, 2012. 21(23-24): p. 3594-3595.
Locsin, R.C., R. McCaffrey, and M. Purnell, Nurses describe their experience of being cared for in a hospital healing arts space. UPNAAI Nursing Journal, 2009. 5(1): p. 16-25 8p.
Luckhaupt, S. E. Short sleep duration among workers--United States, 2010. MMWR Morb Mortal Wkly Rep, 2012. 61(16): p. 281-5.
Malhotra, R., et al., Health issues of female foreign domestic workers: a systematic review of the scientific and gray literature. International Journal of Occupational and Environmental Health, 2013. 19(4): p. 261-277.
Manangan, L.P., et al., Tuberculosis Among Persons Born in the Philippines and Living in the United States, 2000-2001. American Journal of Public Health, 2011. 101(1): p. 101-111.
McCallum, T.J., C.F. Longmire, and B.G. Knight, African American and white female caregivers and the Sociocultural Stress and Coping Model. Clinical Gerontologist, 2007. 30(4): p. 25-37 13p.
Meyer, P.A., The health consequences and healthcare-seeking strategies for south american immigrant careworkers in genoa, italy. Dissertation Abstracts International Section A: Humanities and Social Sciences, 2015. 75(12-A(E)): p. No Pagination Specified.
Mier, N., The caregiving experience among Hispanic caregivers of dementia patients. Journal of Cultural Diversity, 2007. 14(1): p. 12-18 7p.
Morano, C.L. and D. King, Religiosity as a mediator of caregiver well-being: does ethnicity make a difference? Journal of Gerontological Social Work, 2005. 45(1/2): p. 69-84 16p.
Neysmith, S.M. and J. Aronson, Working conditions in home care: Negotiating race and class boundaries in gendered work. International Journal of Health Services, 1997. 27(3): p. 479-499.
Ngocha-Chaderopa, N.E. and B. Boon, Managing for quality aged residential care with a migrant workforce. Journal of Management & Organization, 2016. 22(1): p. 32-48.
Nilvarangkul, K., et al., Enhancing a Health-Related Quality-of-Life Model for Laotian Migrant Workers in Thailand. Qualitative Health Research, 2011. 21(3): p. 312-323.
Nilvarangkul, K., S. Rungreangkulkij, and J. Wongprom, Perception of Stress in Laotian Migrant Workers in Thailand. Journal of Immigrant and Minority Health, 2010. 12(5): p. 678-682.
Owens-Kane, S., Mosaic of difference: enhancing culturally competent aging-related knowledge among social workers. Journal of Gerontological Social Work, 2007. 48(3/4): p. 475-492 18p.
Palese, A., et al., Difficulties and workload of foreign caregivers: a descriptive analysis. Diversity in Health & Social Care, 2004. 1(1): p. 31-38 8p.
Picot, S.J., et al., Religiosity and perceived rewards of black and white caregivers. The Gerontologist, 1997. 37(1): p. 89-101.
Picot, S.J.F., The relationship between the rewards, costs, and coping strategies of Black family caregivers. 1991, UNIVERSITY OF MARYLAND AT BALTIMORE. p. 247 p-247 p 1p.
Picot, S.J.F. and C.A. Genet, Behavior upset in hypertensive and normotensive black female caregivers. Clinical Excellence for Nurse Practitioners, 1998. 2(1): p. 23-29 7p.
Pinquart, M. and S. Sorensen, Ethnic Differences in Stressors, Resources, and Psychological Outcomes of Family Caregiving: A Meta-Analysis. The Gerontologist, 2005. 45(1): p. 90-106.
Porter-Tibbetts, S., Perceiving and coping with exclusion: the socialization experiences of ethnic minority nursing students. 1992, PORTLAND STATE UNIVERSITY. p. 260 p-260 p 1p.
Pransky, G., et al., Occupational risks and injuries in non-agricultural immigrant Latino workers. Am J Ind Med, 2002. 42(2): p. 117-23.
Remedios, R.-P., et al., Result of the impact of multicomponent intervention in knowledge acquired, support social (AS) and overload of carers immigrants (SCI). Nure Investigación, 2013(63): p. 1-13 13p.
Remennick, L.I., "All my life is one big nursing home": Russian immigrant women in Israel speak about double caregiver stress. Womens Studies International Forum, 2001. 24(6): p. 685-700.
Rice, M.C., M.N. Wicks, and J.C. Martin, Health risk characteristics of black female informal caregivers on welfare. Clinical Nursing Research, 2008. 17(1): p. 20-31 12p.
Ron, P., It is not their war: the impact of military operations on Philippine migrant care workers for elderly people in Israel. Clinical Interventions in Aging, 2015. 10: p. 1053-1061.
Roth, D.L., et al., The four-factor model of depressive symptoms in dementia caregivers: A structural equation model of ethnic differences. Psychology and Aging, 2008. 23(3): p. 567-576.
Roth, D.L., et al., Latent growth models of the longitudinal effects of dementia caregiving: A comparison of African American and White family caregivers. Psychology and Aging, 2001. 16(3): p. 427-436.
Scherzer, T. and N. Wolfe, Barriers to workers' compensation and medical care for injured personal assistance services workers. Home Health Care Services Quarterly, 2008. 27(1): p. 37-58.
Shishehgar, S., et al., The impact of migration on the health status of Iranians: an integrative literature review. BMC Int Health Hum Rights, 2015. 15: p. 20.
Shurgot, G.R. and B.G. Knight, Influence of neuroticism, ethnicity, familism, and social support on perceived burden in dementia caregivers: Pilot test of the transactional stress and social support model. The Journals of Gerontology: Series B: Psychological Sciences and Social Sciences, 2005. 60B(6): p. P331-P334.
Siriwardhana, C., et al., Common mental disorders among adult members of 'left-behind' international migrant worker families in Sri Lanka. BMC Public Health, 2015. 15: p. 299.
Smith, D.R., et al., Musculoskeletal symptoms among Korean nursing students. Contemporary Nurse: A Journal for the Australian Nursing Profession, 2005. 19(1/2): p. 151-160 10p.
Soler-Gonzalez, J., et al., Sick leave among native and immigrant workers in Spain--a 6-month follow-up study. Scand J Work Environ Health, 2008. 34(6): p. 438-43.
Sonmez, S., et al., Human rights and health disparities for migrant workers in the UAE. Health Hum Rights, 2011. 13(2): p. E17-35.
Sprang, G., C. Craig, and J. Clark, Secondary traumatic stress and burnout in child welfare workers: a comparative analysis of occupational distress across professional groups. Child Welfare, 2011. 90(6): p. 149-68.
Stacey, C.L., Finding dignity in dirty work: the constraints and rewards of low-wage home care labour. Sociology of Health & Illness, 2005. 27(6): p. 831-854 24p.
Stevens, M., S. Hussein, and J. Manthorpe, Experiences of racism and discrimination among migrant care workers in England: Findings from a mixed-methods research project. Ethnic and Racial Studies, 2012. 35(2): p. 259-280.
Stueve, A., P. Vine, and E.L. Struening, Perceived burden among caregivers of adults with serious mental illness: comparison of black, Hispanic, and white families. Am J Orthopsychiatry, 1997. 67(2): p. 199-209.
Sun, F., et al., Racial differences in perceived burden of rural dementia caregivers: The mediating effect of religiosity. Journal of Applied Gerontology, 2010. 29(3): p. 290-307.
Teil, E., [Head outside--feet inside. How do patients from other cultures experience the German health care system?]. Pflege, 1997. 10(4): p. 193-8.
Toft, J., C.D. Hollister, and M. Martin, The influence of paid work, race-ethnicity, and immigrant status on health care coverage after welfare reform in Hennepin County, Minnesota. Soc Work Public Health, 2013. 28(2): p. 67-80.
Tu, M.C.-H., Culture and job satisfaction: A comparative analysis between Taiwanese and Filipino caregivers working in Taiwan's long-term care industry (China). Dissertation Abstracts International Section A: Humanities and Social Sciences, 2007. 67(9-A): p. 3488.
Tyer-Viola, L., et al., Social responsibility of nursing: a global perspective. Policy, Politics & Nursing Practice, 2009. 10(2): p. 110-118 9p.
Valle, R., A. Yamada, and C. Barrio, Ethnic differences in social network help-seeking strategies among Latino and Euro-American dementia caregivers. Aging & Mental Health, 2004. 8(6): p. 535-543.
van der Ham, A.J., et al., Toward healthy migration: An exploratory study on the resilience of migrant domestic workers from the Philippines. Transcultural Psychiatry, 2014. 51(4): p. 545-568.
van der Ham, A.J., et al., The Dynamics of Migration-Related Stress and Coping of Female Domestic Workers from the Philippines: An Exploratory Study. Community Mental Health Journal, 2015. 51(1): p. 14-20.
Vickrey, B.G., et al., Ethnic variations in dementia caregiving experiences: Insights from focus groups. Journal of Human Behavior in the Social Environment, 2007. 15(2-3): p. 233-249.
Weitzman, B.C. and C.A. Berry, Health status and health care utilization among New York City home attendants: An illustration of the needs of working poor, immigrant women. Women & Health, 1992. 19(2-3): p. 87-105.
Wilby, M.L., Among the missing: The experience of vietnamese american nursing students. Dissertation Abstracts International Section A: Humanities and Social Sciences, 2015. 75(9-A(E)): p. No Pagination Specified.
Young, H., E. Grundy, and S. Kalogirou, Who cares? Geographic variation in unpaid caregiving in England and Wales: evidence from the 2001 census. Popul Trends, 2005(120): p. 23-34.
Zhang, X., et al., Work-related non-fatal injuries among foreign-born and US-born workers: Findings from the U.S. National Health Interview Survey, 1997-2005. Am J Ind Med, 2009. 52(1): p. 25-36.
not matching criterion 3 (Population: migrant): 18 titles
Alexopoulos, E.C., A. Burdorf, and A. Kalokerinou, A comparative analysis on musculoskeletal disorders between Greek and Dutch nursing personnel. Int Arch Occup Environ Health, 2006. 79(1): p. 82-8.
Al-Tawfiq, J.A., Willingness of health care workers of various nationalities to accept H1N1 (2009) pandemic influenza A vaccination. Ann Saudi Med, 2012. 32(1): p. 64-7.
Delobelle, P., et al., Job satisfaction and turnover intent of primary healthcare nurses in rural South Africa: a questionnaire survey. Journal of Advanced Nursing, 2011. 67(2): p. 371-383.
Hoye, S. and E. Severinsson, Intensive care nurses' encounters with multicultural families in Norway: an exploratory study. Intensive Crit Care Nurs, 2008. 24(6): p. 338-48.
McDermott-Levy, R., Female Arab-Muslim nursing students' reentry transitions. Int J Nurs Educ Scholarsh, 2013. 10.
Pal, S. and P.O. Saksvik, A comparative study of Work and Family Conflict in Norwegian and Indian Hospitals. Nordic Psychology, 2006. 58(4): p. 298-314.
Pal, S. and P.O. Saksvik, Work-family conflict and psychosocial work environment stressors as predictors of job stress in a cross-cultural study. International Journal of Stress Management, 2008. 15(1): p. 22-42.
Robinson, S., T. Murrells, and E.M. Smith, Retaining the mental health nursing workforce: Early indicators of retention and attrition. International Journal of Mental Health Nursing, 2005. 14(4): p. 230-242.
Siow, E. and J. Ng, Internal migration of nurses in the United States: migratory prompts and difference in job satisfaction between migrants and non-migrants. Nurs Econ, 2013. 31(3): p. 128-36.
Smith, D.R., et al., Musculoskeletal disorders among female nurses in a rural Japanese hospital. Nurs Health Sci, 2003. 5(3): p. 185-8.
Tan, B.K., et al., Low back pain beliefs and their relationships with low back pain-related disability in nurses working in Mainland China and in Australia . J Cult Divers, 2015. 22(3): p. 71-81.
Tan, S.B., A.F. Williams, and M.E. Morris, Experiences of caregivers of people with Parkinson's disease in Singapore: a qualitative analysis. Journal of Clinical Nursing, 2012. 21(15/16): p. 2235-2246 12p.
Turnipseed, D.L. and P.H. Turnipseed, A bi-cultural analysis of the cost of caring: Nursing burnout in the United States and the Philippines. The Career Development International, 1997. 2(4): p. 180-188.
Walani, S.R., Earnings of the Internationally Educated Nurses in the U.S. Labor Market. Nursing Research, 2013. 62(3): p. 169-177.
Wang, J.F., Verification of the Health-Related Hardiness Scale: cross-cultural analysis. Holist Nurs Pract, 1999. 13(3): p. 44-52.
Wang, R.Y. and D.J. Lethbridge, Becoming gold-plated: Chinese nurses studying abroad. Image J Nurs Sch, 1995. 27(2): p. 131-4.
Westaway, M.S., et al., Job satisfaction and self-esteem of South African nurses. Curationis, 1996. 19(3): p. 17-20 4p.
Yu, P., Immigrant home health workers experiences: A qualitative description study. Dissertation Abstracts International Section A: Humanities and Social Sciences, 2015. 76(2-A(E)): p. No Pagination Specified.
not matching criterion 4 (Content: state of health): 33 titles
Al-Jarallah, K.F., et al., The nursing workforce in Kuwait to the year 2020. Int Nurs Rev, 2009. 56(1): p. 65-72.
Allan, H., Mentoring overseas nurses: Barriers to effective and non-discriminatory mentoring practices. Nursing Ethics, 2010. 17(5): p. 603-613.
Almuneef, M., et al., Screening healthcare workers for varicella-zoster virus: can we trust the history? Infect Control Hosp Epidemiol, 2004. 25(7): p. 595-8.
Alonso-Garbayo, A. and J. Maben, Internationally recruited nurses from India and the Philippines in the United Kingdom: the decision to emigrate. Human Resources for Health, 2009. 7.
Angel, E., R. Craven, and N. Denson, The Nurses Self-Concept Instrument (NSCI): assessment of psychometric properties for Australian domestic and international student nurses. Int J Nurs Stud, 2012. 49(7): p. 880-6.
Aquino, N.S., P.J. Trent, and J.E. Deutsch, Factors related to foreign nurse graduates' test-taking performance. Nurs Res, 1979. 28(2): p. 111-4.
Arieli, D. and M.J. Hirschfeld, Supporting minority nursing students: 'Opportunity for Success' for Ethiopian immigrants in Israel. Int Nurs Rev, 2013. 60(2): p. 213-20.
Arieli, D., et al., Cultural Safety and Nursing Education in DIVIDED SOCIETIES. Nursing Education Perspectives, 2012. 33(6): p. 364-368 5p.
Barton, A.J. and S.M. Swider, Creating diversity in a baccalaureate nursing program: A case study. International Journal of Nursing Education Scholarship (IJNES), 2009. 6(1): p. 1-11.
Beaton, M. and J. Walsh, Overseas recruitment: experiences of nurses immigrating to Newfoundland and Labrador, 1949-2004. Nurs Inq, 2010. 17(2): p. 173-83.
Charest, C.A., Analysis of a transcultural innovation: the socialization of Filipino graduate nurses into an acute health care organization in the United States. 1992, UNIVERSITY OF MASSACHUSETTS. p. 275 p-275 p 1p.
Clendon, J. and L. Walker, 'Being young': a qualitative study of younger nurses' experiences in the workplace. International Nursing Review, 2012. 59(4): p. 555-561 7p.
Cottingham, M.D., et al., The effect of manager exclusion on nurse turnover intention and care quality. Western Journal of Nursing Research, 2013. 35(8): p. 970-985.
Cuban, S., 'It is hard to stay in England': itineraries, routes, and dead ends: an (im)mobility study of nurses who became carers. Compare-a Journal of Comparative and International Education, 2010. 40(2): p. 185-198.
Degazon, C.E. and C. Mancha, Changing the Face of Nursing Reducing Ethnic and Racial Disparities in Health. Family & Community Health, 2012. 35(1): p. 5-14.
Degni, F., et al., Communication and Cultural Issues in Providing Reproductive Health Care to Immigrant Women: Health Care Providers' Experiences in Meeting Somali Women Living in Finland. Journal of Immigrant and Minority Health, 2012. 14(2): p. 330-343.
Deluca, E.K., Crossing cultures: the lived experience of Jordanian graduate students in nursing: a qualitative study. Int J Nurs Stud, 2005. 42(6): p. 657-63.
Dywili, S., et al., Experience of overseas-trained health professionals in rural and remote areas of destination countries: a literature review. Aust J Rural Health, 2012. 20(4): p. 175-84.
Egues, A.L., Experiences of mentoring influences on the personal and professional growth of Hispanic registered nurses. Hisp Health Care Int, 2013. 11(4): p. 173-80.
Freeman, M., et al., Migration: A concept analysis from a nursing perspective. Journal of Advanced Nursing, 2012. 68(5): p. 1176-1186.
Gaal, P., et al., Hungary health system review. Health Syst Transit, 2011. 13(5): p. 1-266.
Gritz, E.R., et al., Ethnic variations in the prevalence of smoking among registered nurses. Cancer Nursing, 1989. 12(1): p. 16-20 5p.
Ho, Y.Y., Investigating internationally educated Taiwanese nurses' training and communication experiences in the United States. J Contin Educ Nurs, 2015. 46(5): p. 218-27.
Mazurenko, O., G. Gupte, and G. Shan, A comparison of the education and work experiences of immigrant and the United States of America-trained nurses. Int Nurs Rev, 2014. 61(4): p. 472-8.
O'Brien, T., Overseas nurses in the National Health Service: A process of deskilling. Journal of Clinical Nursing, 2007. 16(12): p. 2229-2236.
Porat, I. and E. Iecovich, Relationships between elderly care recipients and their migrant live-in home care workers in Israel. Home Health Care Services Quarterly, 2010. 29(1): p. 1-21.
Salami, B., et al., Motivations of nurses who migrate to Canada as domestic workers. International Nursing Review, 2014. 61(4): p. 479-486.
Schumacher, E.J., Foreign-born nurses in the US labor market. Health Econ, 2011. 20(3): p. 362-78.
Tan, R.A. and P.T. Alpert, A teaching intervention to improve the self-efficacy of internationally educated nurses. J Contin Educ Nurs, 2013. 44(2): p. 76-80.
Tavallali, A.G., Z.N. Kabir, and M. Jirwe, Ethnic Swedish parents' experiences of minority ethnic nurses' cultural competence in Swedish paediatric care. Scand J Caring Sci, 2014. 28(2): p. 255-63.
Xu, Y., et al., Evaluation of an intervention on socio cultural communication skills of international nurses. Nurs Econ, 2010. 28(6): p. 386-92, 408.
Yamasaki, F., et al., Impact of shift work and race/ethnicity on the diurnal rhythm of blood pressure and catecholamines. Hypertension, 1998. 32(3): p. 417-423.
Zander, B., et al., Nurse migration in Europe-Can expectations really be met? Combining qualitative and quantitative data from Germany and eight of its destination and source countries. International Journal of Nursing Studies, 2013. 50(2): p. 210-218.
additional articles resulting from the two review and not meeting criteria 1: 6 titles
Hassouneh-Phillips, D., Beckett, A. (2003). An education in racism. J Nurs Educ, 42(6), 258-265. .
Alleyne, A. (2004). Black identity and workplace oppression. Counselling and Psychotherapy Research, 4(1), 4-8. doi:10.1080/14733140412331384008.
de Veer, A., den Ouden, D. J., Francke, A. (2004). Experiences of foreign European nurses in The Netherlands. Health Policy, 68(1), 55-61. doi:10.1016/j.healthpol.2003.08.006.
Cowan, D. T., Wilson-Barnett, J., Norman, I. J. (2007). A European survey of general nurses' self assessment of competence. Nurse Educ Today, 27(5), 452-458. doi:10.1016/j.nedt.2006.08.008.
Palese, A., Barba, M., Mesaglio, M. (2008). The career paths of a group of Romanian nurses in Italy: a 3-year follow-up study. Int Nurs Rev, 55(2), 234-239. doi:10.1111/j.1466-7657.2007.00604.x.
Xu, Y., Kwak, C. (2007). Comparative trend analysis of characteristics of internationally educated nurses and U.S. educated nurses in the United States. Int Nurs Rev, 54(1), 78-84. doi:10.1111/j.1466-7657.2007.00515.x.
not matching criterion 5 (Content: description of nurses separately in the results): 16 titles
Ayalon, L., Examining satisfaction with live-in foreign home care in Israel from the perspectives of care recipients, their family members, and their foreign home care workers. Aging & Mental Health, 2011. 15(3): p. 376-384.
Barbosa, R., et al., Psychological violence in nurses' professional practice. Revista Da Escola De Enfermagem Da Usp, 2011. 45(1): p. 25-31.
Barhem, B., H. Younies, and M. Younis, Employee satisfaction in the health care sector: a comparative study of private and public health care organisations in the UAE. Journal of Health Management, 2010. 12(1): p. 19-38 20p.
Bartoldus, E., B. Gillery, and P.J. Sturges, Job-related stress and coping among home-care workers with elderly people. Health & Social Work, 1989. 14(3): p. 204-210.
Behisi, M.A., S.T. Al-Otaibi, and J. Beach, Back pain among health care workers in a Saudi Aramco facility: prevalence and associated factors. Arch Environ Occup Health, 2013. 68(1): p. 30-8.
Bourgeault, I.L., et al., Relations between Immigrant Care Workers and Older Persons in Home and Long-Term Care. Canadian Journal on Aging-Revue Canadienne Du Vieillissement, 2010. 29(1): p. 109-118.
Browne, C.V., K.L. Braun, and P. Arnsberger, Filipinas as residential long-term care providers: influence of cultural values, structural inequity, and immigrant status on choosing this work. J Gerontol Soc Work, 2007. 48(3-4): p. 439-55.
Brunero, S., J. Smith, and E. Bates, Expectations and experiences of recently recruited overseas qualified nurses in Australia. Contemporary Nurse: A Journal for the Australian Nursing Profession, 2008. 28(1/2): p. 101-110 10p.
Cuellar, N.G., A comparison of African American & Caucasian American female caregivers of rural, post-stroke, bedbound older adults. Journal of Gerontological Nursing, 2002: p. 36-45 10p.
Delbar, V., Voices from the world. From the desert: transcultural aspects of cancer nursing care in Israel. Cancer Nursing, 1999. 22(1): p. 45-51 7p.
Doyle, M. and V. Timonen, The different faces of care work: Understanding the experiences of the multi-cultural care workforce. Ageing & Society, 2009. 29(3): p. 337-350.
Fuller, J., Ethnic health workers in primary health care. Aust J Public Health, 1995. 19(2): p. 198-205.
Gates, M.G. and B.A. Mark, Demographic diversity, value congruence, and workplace outcomes in acute care. Research in Nursing & Health, 2012. 35(3): p. 265-276.
Goh, Y.S., et al., Profiling nurses' job satisfaction, acculturation, work environment, stress, cultural values and coping abilities: A cluster analysis. International Journal of Nursing Practice, 2015. 21(4): p. 443-452.
Ortega, A., I. Gomes Carneiro, and M.A. Flyvholm, A descriptive study on immigrant workers in the elderly care sector. J Immigr Minor Health, 2010. 12(5): p. 699-706.
Purpora, C. and M.A. Blegen, Job satisfaction and horizontal violence in hospital staff registered nurses: the mediating role of peer relationships. Journal of Clinical Nursing, 2015. 24(15-16): p. 2286-2294.
not matching criterion "term 'health' is clearly mentioned in the conclusion or discussion part: 75 titles
Abrahamson, K., et al., Does race influence conflict between nursing home staff and family members of residents? The Journals of Gerontology: Series B: Psychological Sciences and Social Sciences, 2011. 66B(6): p. 750-755.
Alexis, O., Internationally educated nurses' experiences in a hospital in England: an exploratory study. Scandinavian Journal of Caring Sciences, 2013. 27(4): p. 962-968.
Alexis, O. and A. Shillingford, Exploring the perceptions and work experiences of internationally recruited neonatal nurses: a qualitative study. J Clin Nurs, 2012. 21(9-10): p. 1435-42.
Alexis, O. and A. Shillingford, Internationally recruited neonatal nurses' experiences in the National Health Service in London. International Journal of Nursing Practice, 2015. 21(4): p. 419-425.
Allan, H.T., H. Cowie, and P. Smith, Overseas nurses' experiences of discrimination: A case of racist bullying? Journal of Nursing Management, 2009. 17(7): p. 898-906.
Allensworth-Davies, D., et al., Country of origin and racio-ethnicity: are there differences in perceived organizational cultural competency and job satisfaction among nursing assistants in long-term care? Health Care Management Review, 2007. 32(4): p. 321-329 9p.
Almutairi, A.F., G. Gardner, and A. McCarthy, Perceptions of clinical safety climate of the multicultural nursing workforce in Saudi Arabia: a cross-sectional survey. Collegian, 2013. 20(3): p. 187-94.
Baker, C.M., et al., Empowerment among Latina nurses in Mexico, New York and Indiana. Int Nurs Rev, 2007. 54(2): p. 124-9.
Bidwell, P., et al., Security and skills: the two key issues in health worker migration. Global Health Action, 2014. 7: p. 1-10.
Bullock, H.E. and I.M. Waugh, Caregiving around the clock: How women in nursing manage career and family demands. Journal of Social Issues, 2004. 60(4): p. 767-786.
Cohen, M. and S. Shinan-Altman, A cross-cultural study of nursing aides' attitudes to elder abuse in nursing homes. International Psychogeriatrics, 2011. 23(8): p. 1213-1221.
Corley, M.C., et al., Nurse moral distress and ethical work environment. Nurs Ethics, 2005. 12(4): p. 381-90.
De, D., Are international nursing students disadvantaged by UK patients? Br J Nurs, 2010. 19(20): p. 1299-305.
Demmer, C., Death anxiety, coping resources, and comfort with dying patients among nurses in AIDS care facilities. Psychological Reports, 1998. 83(3): p. 1051-1057.
Ea, E.E., et al., Job satisfaction and acculturation among Filipino registered nurses. Journal of Nursing Scholarship, 2008. 40(1): p. 46-51.
England, K. and I. Dyck, Migrant Workers in Home Care: Routes, Responsibilities, and Respect. Annals of the Association of American Geographers, 2012. 102(5): p. 1076-1083.
Fontes, K.B., S.M. Pelloso, and M.D.d.B. Carvalho, Tendency of the studies on moral harassment and nurses. Revista Gaucha de Enfermagem, 2011. 32(4): p. 815-822 8p.
Furnham, A., Assertiveness in three cultures: Multidimensionality and cultural differences. Journal of Clinical Psychology, 1979. 35(3): p. 522-527.
Gardner, J., Understanding factors influencing foreign-born students' success in nursing school: a case study of East Indian nursing students and recommendations. J Cult Divers, 2005. 12(1): p. 12-7.
Gardner, J., Barriers influencing the success of racial and ethnic minority students in nursing programs. J Transcult Nurs, 2005. 16(2): p. 155-62.
Garner, S.L., S.F. Conroy, and S.G. Bader, Nurse migration from India: A literature review. International Journal of Nursing Studies, 2015. 52(12): p. 1879-1890.
Hale, R.K., The lived experiences of indian nurses working in the united states: Perceptions and attitudes towards nurse-physician collaboration. Dissertation Abstracts International: Section B: The Sciences and Engineering, 2015. 76(4-B(E)): p. No Pagination Specified.
Hardill, I. and S. MacDonald, Skilled international migration: The experience of nurses in the UK. Regional Studies, 2000. 34(7): p. 681-692.
He, F.X., V. Lopez, and M.C. Leigh, Perceived acculturative stress and sense of coherence in Chinese nursing students in Australia. Nurse Education Today, 2012. 32(4): p. 345-350 6p.
Hendel, T. and I. Kagan, Organisational values and organisational commitment: do nurses' ethno-cultural differences matter? Journal of Nursing Management, 2014. 22(4): p. 499-505.
Henry, L., Institutionalized disadvantage: Older Ghanaian nurses' and midwives' reflections on career progression and stagnation in the NHS. Journal of Clinical Nursing, 2007. 16(12): p. 2196-2203.
Ho, K.H. and V.C. Chiang, A meta-ethnography of the acculturation and socialization experiences of migrant care workers. Journal of Advanced Nursing, 2015. 71(2): p. 237-254.
Huang, F.F. and H.H. Yang, The Effects of Nationality Differences and Work Stressors on Work Adjustment for Foreign Nurse Aides in the Long-Term Care Facilities, Tao Yuan County, Taiwan, in New Aspects of Applied Informatics, Biomedical Electronics and Informatics and Communication, N. Mastorakis, V. Mladenov, and Z. Bojkovic, Editors. 2010. p. 43-48.
Iecovich, E., What Makes Migrant Live-in Home Care Workers in Elder Care Be Satisfied With Their Job? Gerontologist, 2011. 51(5): p. 617-629.
Itzhaki, M., et al., Job satisfaction among immigrant nurses in Israel and the United States of America. International Nursing Review, 2013. 60(1): p. 122-128 7p.
Jirovsky, E., et al., "Why should I have come here?" - a qualitative investigation of migration reasons and experiences of health workers from sub-Saharan Africa in Austria. Bmc Health Services Research, 2015. 15.
Jirwe, M., K. Gerrish, and A. Emami, Student nurses' experiences of communication in cross-cultural care encounters. Scandinavian Journal of Caring Sciences, 2010. 24(3): p. 436-444.
Jonson, H., Is it racism? Skepticism and resistance towards ethnic minority care workers among older care recipients. Journal of Gerontological Social Work, 2007. 49(4): p. 79-96.
Junious, D.L., et al., Stress and perceived faculty support among foreign-born baccalaureate nursing students. J Nurs Educ, 2010. 49(5): p. 261-70.
Khatutsky, G., J.M. Wiener, and W.L. Anderson, Immigrant and non-immigrant certified nursing assistants in nursing homes: how do they differ? Journal of Aging & Social Policy, 2010. 22(3): p. 267-287 21p.
Konno, R., Support for overseas qualified nurses in adjusting to Australian nursing practice: A systematic review. International Journal of Evidence-Based Healthcare, 2006. 4(2): p. 83-100.
Larsen, J.A., Embodiment of discrimination and overseas nurses' career progression. J Clin Nurs, 2007. 16(12): p. 2187-95.
Lazaridis, G., Les Infirmieres exclusives and migrant quasi-nurses in Greece. European Journal of Womens Studies, 2007. 14(3): p. 227-245.
Lin, L.-C., A synthesis of the literature on Asian nurses' work experiences in the United States. Research and Theory for Nursing Practice: An International Journal, 2009. 23(3): p. 230-245.
Liou, S.R., H.M. Tsai, and C.Y. Cheng, Acculturation, collectivist orientation and organisational commitment among Asian nurses working in the US healthcare system. Journal of Nursing Management, 2013. 21(4): p. 614-623.
Liou, S.-R. and C.-Y. Cheng, Experiences of a Taiwanese Nurse in the United States. Nursing Forum, 2011. 46(2): p. 102-109 8p.
Magnusdottir, H., Overcoming strangeness and communication barriers: A phenomenological study of becoming a foreign nurse. International Nursing Review, 2005. 52(4): p. 263-269.
Maris, M.A., Examination of the Impact of Race-Related Stress and Culture-Specific Coping on Burnout and Compassion Fatigue in Black Nursing Assistants. 2013, Seton Hall University. p. 141 p-141 p 1p.
McDermott-Levy, R., Going alone: The lived experience of female Arab-Muslim nursing students living and studying in the United States. Nursing Outlook, 2011. 59(5): p. 266-277.e2 1p.
McNeese-Smith, D.K. and M. Crook, Nursing values and a changing nurse workforce - Values, age, and job stages. Journal of Nursing Administration, 2003. 33(5): p. 260-270.
Mitchell, J.E., Job satisfaction and burnout among foreign-trained nurses in Saudi Arabia: a mixed-method study. 2009, University of Phoenix. p. 444 p-444 p 1p.
Morano, C.L. and S. Sanders, Exploring differences in depression, role captivity, and self-acceptance in Hispanic and non-Hispanic adult children caregivers. Journal of Ethnic & Cultural Diversity in Social Work, 2005. 14(1/2): p. 27-46 20p.
Neiterman, E. and I.L. Bourgeault, The shield of professional status: Comparing internationally educated nurses' and international medical graduates' experiences of discrimination. Health, 2015. 19(6): p. 615-634.
O'Brien, T. and S. Ackroyd, Understanding the recruitment and retention of overseas nurses: Realist case study research in National Health Service Hospitals in the UK. Nursing Inquiry, 2012. 19(1): p. 39-50.
Olwig, K.F., Migrating for a profession: becoming a Caribbean nurse in post-WWII Britain. Identities-Global Studies in Culture and Power, 2015. 22(3): p. 258-272.
Palese, A., et al., Competence of Romanian nurses after their first six months in Italy: a descriptive study. Journal of Clinical Nursing, 2007. 16(12): p. 2260-2271 12p.
Picot, S.J., et al., Mood and blood pressure responses in black female caregivers and noncaregivers. Nurs Res, 1999. 48(3): p. 150-61.
RodrÃ­guez, G., L. AngÃ©lica-MuÃ±oz, and L.A. Komura Hoga, Cultural experiences of immigrant nurses at two hospitals in Chile. Revista Latino-Americana de Enfermagem (RLAE), 2014. 22(2): p. 187-196 10p.
Rosa, E., et al., The immigrant paid caregivers' role in the care of patients with severe dementia. International Journal of Geriatric Psychiatry, 2008. 23(3): p. 331-333.
Salami, B., et al., Workforce integration of Philippine-educated nurses who migrate to Canada through the Live-in Caregiver Program. CJNR: Canadian Journal of Nursing Research, 2014. 46(4): p. 65-82.
Shah, M.A., et al., Determinants of job satisfaction among nurses in Kuwait. Australian Journal of Advanced Nursing, 2004. 21(4): p. 10-16 7p.
Shields, M.A. and S.W. Price, Racial harassment, job satisfaction and intentions to quit: Evidence from the British nursing profession. Economica, 2002. 69(274): p. 295-326.
Sloane, P.D., C.S. Williams, and S. Zimmerman, Immigrant status and intention to leave of nursing assistants in U.S. nursing homes. Journal of the American Geriatrics Society, 2010. 58(4): p. 731-737 7p.
Smith, C.D., C. Fisher, and A. Mercer, Rediscovering nursing: A study of overseas nurses working in Western Australia. Nursing & Health Sciences, 2011. 13(3): p. 289-295.
Smith, S., Understanding the experience of training for overseas nurses. Nurs Times, 2004. 100(40): p. 40-2.
Takeno, Y., Facilitating the transition of Asian nurses to work in Australia. Journal of Nursing Management, 2010. 18(2): p. 215-224.
Taylor, B., The experiences of overseas nurses working in the NHS: results of a qualitative study. Diversity in Health & Social Care, 2005. 2(1): p. 17-27 11p.
Tellis-Nayak, V. and M. Tellis-Nayak, Quality of care and the burden of two cultures: when the world of the nurse's aide enters the world of the nursing home. Gerontologist, 1989. 29(3): p. 307-13.
Timilsina Bhandari, K.K., L.D. Xiao, and I. Belan, Job satisfaction of overseas-qualified nurses working in Australian hospitals. International Nursing Review, 2015. 62(1): p. 64-74 11p.
Tregunno, D., et al., International nurse migration: U-turn for safe workplace transition. Nurs Inq, 2009. 16(3): p. 182-90.
Wang, C., et al., The learning experiences of Taiwanese nursing students studying in Australia. Journal of Transcultural Nursing, 2008. 19(2): p. 140-150 11p.
Wheeler, R.M., J.W. Foster, and K.W. Hepburn, The experiences of internationally educated nurses in the southeastern United States of America. Int Nurs Rev, 2013. 60(3): p. 397-404.
Wheeler, R.M., J.W. Foster, and K.W. Hepburn, The experience of discrimination by US and internationally educated nurses in hospital practice in the USA: A qualitative study. Journal of Advanced Nursing, 2014. 70(2): p. 350-359.
Williams, J.A., Voices of foreign-educated Filipino nurses: Stressors and coping strategies regarding transition. Dissertation Abstracts International: Section B: The Sciences and Engineering, 2012. 73(3-B): p. 1519.
Wilson, D.W., From their own voices: the lived experience of African American registered nurses. J Transcult Nurs, 2007. 18(2): p. 142-9.
Wolcott, K., S. Llamado, and D. Mace, Integration of internationally educated nurses into the U.S. Workforce. J Nurses Prof Dev, 2013. 29(5): p. 263-8.
Wros, P., Giving voice: incorporating the wisdom of Hispanic RNs into practice. J Cult Divers, 2009. 16(4): p. 151-7.
Wu, L.Y., T.J.C. Yin, and I.C. Li, The effectiveness of empowering in-service training programs for foreign nurse aides in community-based long-term care facilities. Public Health Nursing, 2005. 22(2): p. 147-155.
Xu, Y., A. Gutierrez, and S.H. Kim, Adaptation and transformation through (un)learning: lived experiences of immigrant Chinese nurses in US healthcare environment. ANS Adv Nurs Sci, 2008. 31(2): p. E33-47.
Zhou, Y., et al., Ambivalence and the experience of China-educated nurses working in Australia. Nurs Inq, 2010. 17(3): p. 186-96.
