# Supplementary material for: Health situation of migrant and minority nurses: A systematic review
Source: PLoS One. 2017 Jun 26;12(6):e0179183. doi: 10.1371/journal.pone.0179183 (PMC5484487; doi:10.1371/journal.pone.0179183)
Supplement: S3 Appendix — (XLSX) [file pone.0179183.s003.xlsx]

## Sheet: studies
author/ reference	year of publication	first author		journal	ethical approval	question/ aim	study setting		recruitment	study design and method								response rate		sample						Findings
		country	institution				location	country	inclusion/ exclusion criteria	strategy	study type	instrument	data collection	characteristic of instrument	multilingual assessment	outcome measure	statistical/ thematic analyses		strategy	total n	origin/race/ethnicity	n subgroup	age	gender	professional status	descriptive	statistical evidence
Brown, D E; James, G D; Nordloh, L (62)	1998	USA	Department of Anthropology, University of Hawaii at Hilo	The American Journal of Physical Anthropology	Not reported	examine and compare the ambulatory blood pressure (ABP) responses of Filipino-Americans and Caucasian women in relation to reported moods, activities, and posture both at work and at home	Hilo Medical Center Life Care Center of Hilo	Hawai, USA	inclusion: • all female fulltime nurses • working day shift exclusion: • diagnosed with cardiovascular or other major health problems, • post-menopausal, • weight > 200lb, • not being Filipino-American or Caucasian ethnicity, • being pregnant, • being on drug therapy	on-site recruitment (workplace)	Cross-sectional: Quantitative	diary entries	diary entries	unclear	N/A	setting (work or home), posture, specific activity on the day of study	t-test: Ethnic differences in intensity of mood ANOVA: variation of transformed measures (Z-scores) of blood pressure associated with reported moods, location and ethnicity χ2-test: comparison of frequency of time performing acitivities by the two ethnic groups	Not reported 1 participant withdrawn due to medical reasons, 5 eligible subjects declined to participate	Non-probability: convenience sample	60	Filipino-Americans Caucasians	38 22	33.8 ± 6.0 38.1 ± 6.8	All female	professional nurses, nurses aides	Filipino Americans had a slightly greater increase in systolic blood pressure at work relative to home than Caucasians. Filipino Americans reported more frequently negative moods at home as well as at work	ethnicity: F=3.3, p=0.07; age: F=3.6, p=0.06; bmi: F=1.0, p=n.s. home (χ2 = 19.3, p < 0.001) work (χ2 = 10.1, p < 0.002)
												ABP monitor mood scale	ABP measurements obtained at 15-min intervals during the day of study filled out on the day of study	validated monitors, that have been calibrated on the day of study 10 point scale assessing the degree of mood	N/A Not reported	Arterial blood pressure anxiety, anger, happiness, sadness
Brown, D E; James, G D; Nordloh, L; Jones, A A (63)	2003	USA	Department of Anthropology, University of Hawaii at Hilo	Blood Pressure Monitoring	Not reported	Does job strain increase the ambulatory blood pressure of women? examine and compare the relationships between job strain, catecholamine excretion and ambulatory blood pressure between Euro-American and Filipino-American women employed as nurses and nurse’s aides	Hilo Medical Center Life Care Center of Hilo	Hawai, USA	inclusion: • all female fulltime nurses exclusion: • diagnosed with cardiovascular or other major health problems, • post-menopausal, • weight > 200lb, • not being Filipino-American or Caucasian ethnicity, • being pregnant, • being on drug therapy	on-site recruitment (workplace)	Cross-sectional: Quantitative	diary entries	diary entries	unclear	N/A	voiding time on the day of study	χ2-test: Analyses of frequency differences between both occupational and ethnic categories of people characterized as having job strain two-tailed t-tests: to compare mean scores on the JCQ subscales between occupational and ethnic groups t-tests: to compare physiological measures of women characterized as having job strain with those not so categorized Correlational analyses were used to compare…	participation rate: 92,4% 2 subjects excluded from further analysis due to incomplete 24-h ABP monitoring	Non-probability: convenience sample	59	Filipino-Americans Euro-Americans	36 23	33.7 ± 6.1 37.9 ± 6.6	All female	professional nurses, nurses aides	Euro-American reported more likely job strain than Filipino-Americans Euro-American showed a significantly higher mean score on the psychological demand subscale of the JCQ but not on the decision latitude scale no significant difference in the catecholamine excretion rates concerning ethnicity	30.4% versus 8.3%; χ² = 4.9, p < 0.05 38 versus 34.3, t = 2.2, p < 0.05 33.5 versus 33.7, t = 0.2, p = n.s. t ranging from 0.37 to 1.40, p = n.s.
												job content questionnaire ABP monitor anthropometric measurements urine sample	filled out on the day before ABP monitoring ABP measurements every 15 minutes during wakings hours and every 30 mins during sleep within the 24 hours study interval filled out on the day before ABP monitoring each participant provided 3 urine samples (between 7am and 11am, 6pm and 11pm, and overnight)	validated instrument, that showed robust values for internal consistency as well as for test-retest reliability validated monitors that were calibrated on the day before ABP monitroing started not reported urine sample analysis via a high-performance liquid chromatography followed a protocol	Not reported N/A N/A N/A	decision latitiude, psychological demand arterial blood pressure weight, height, sociodemographic data catelochamine excretion (adrenalin and noradrenalin)
Brown, D E; James, G D (61)	2000	USA	Department of Anthropology, University of Hawaii at Hilo	Psychosomatic Medicine	Not reported	evaluate the relationship between measures of Americanization (the adoption of American life-style and culture) and physiological measures of stress in Filipino-American immigrant nurses	Hilo Medical Center Hilo Life Care Center	USA	inclusion: • full-time worker • Filipino ethnicity, born in the Philippines exclusion: •currently diagnosed with cardiovascular or other major health problems • weight more than 200 pounds •premenopausal •pregnant •presently on any form of drug therapy	subsample of Brown, D E; James, G D; Nordloh, L, 1998	Cross-sectional: Quantitative	anthropometric measurements ABP monitor urine sample A self-designed questionnaire job content questionnaire	filled out on the day before ABP monitoring ABP measurements every 15 minutes during wakings hours and every 30 mins during sleep within the 24 hours study interval each participant provided 3 urine samples (between 7am and 11am, 6pm and 11pm, and overnight) on the day of study filled out on the day before ABP monitoring filled out on the day before ABP monitoring	not reported validated monitors that were calibrated on the day before ABP monitroing started urine sample analysis via a high-performance liquid chromatography followed a protocol questionnaire that focus on the migration history and identification with the Filipino & American life-style validated instrument, that showed robust values for internal consistency as well as for test-retest reliabili…	N/A N/A N/A N/A not reported	weight, height, sociodemographics arterial blood pressure catelochamine excretion (adrenalin and noradrenalin) perception of how curent lifestyle fits with Filipino (Filipino lifestyle) and with American (American life-style) and Residence time in the United States Measure of job strain	Analysis of variance: comparisons of blood pressures and catecholamine excretion Univariate (Spearman) correlations: assessment of relationships between the biological and both social measures and subscales of the Karasek job-content instrument assessment of the relationships between average ABP in each setting analysis of catecholamine excretion rates	not reported	not reported since subgroup	31	Philippines	20 11	35.0 ± 6.0 34.4 ± 5.2	All female	professional nurses, nurses aides	Longer residence in the United States leads to elevated norepinephrine levels (NE) in the work and home settings, higher diastolic blood pressure (BP) during sleep, and lower dips in blood pressure during sleep. Job strain measures were not related to blood pressure, catecholamine excretion rates, or residence time in the United States	NE excretion rate controlled for age and mean pulse rate at work: r = 0.38, p < 0.05 and at home: r = 0.34, p<0.05 BP controlled for age and BMI: r = 0.44, p < 0.05 BP dips partially controlled for for age and BMI: diastolic: r = -0.45, p < 0.05; systolic: r = -0.47, p = 0.01
Ghilan, K; Al-Taiar, A; Al Yousfi, N; Al Zubaidi, R; Awadh, I; Al-Obeyed, Z (65)	2013	Yemen	Faculty of Medicine and Health Sciences, Sana'a University, Sana'a	International Journal of Occupational Medicine and Environmental Health	study approved at The Faculty of Medicine and Health Sciences, Sana’a University	investigate the prevalence of Low Back Pain (LBP) among female nursing staff and explore the potential risk factors associated with LBP	4 major hospitals in Sana'a City	Yemen	inclusion: • nurses in the four major hospitals exclusion: • non-Arabic & non-English speaker	study hospitals' payroll lists used as a sampling frame	Cross-sectional: Quantitative	Structured pre-coded questionnaire	face to face interview using a questionnaire	weight scale was calibrated after 10 measurements, weight was measured after having removed heavy clothing data collection tool was pilot tested on 20 participants not included in the study	arabic and english	socio-demographic data, weight and height experience of LBP, possible risk factors for LBP, intensity of pain (Huskisson, 1974 & 1982), stress level during work (Lesage & Berjot, 2011), work satisfaction (Ugwu et al. 2007)	Unconditional logistic regression to calculate crude and adjusted odds ratios (ORs) to investigate the association between potential risk factors and LBP Likelihood ratio test: was used to identify factors significantly associated with LBP	98.7% 3 not approachable 6 declined participation	random representative sample	687	Yemeni Indian others	332 346 9	29.4 ± 6,6	All female	professional nurses	Prevalence of LBP was persistently higher among Yemeni nurses in comparison to Indian nurses The prevalence was significantly lower in Indian nurses compared to other nurses (P. Although sharing the same working conditions, Indian nurses were less likely to report LBP	Stress level at work (reference: <5, according to Visual analogue scale)) OR = 1.02, 95% CI 0.63-1.65, P <0.001 OR = 2.58, 95% CI 1.66-3.99, P <0.001 Nationality (reference: Yemeni) OR = 0.50, 95% CI 0.35-0.71, P <0.001 Stress level at work (reference: <5) OR = 0.84, 95% CI 0.50-1.40, P <0.001 OR = 2.04, 95% CI 1.28-3.23, P <0.001
Hayne, A N; Gerhardt, C; Davis, J. (73)	2009	USA	Ida V. Moffett School of Nursing, Samford University, Birmingham, Alabama	Journal of Transcultural Nursing	approved by university and hospital institutional review boards	1. What strategies were employed to recruit and retain Filipino nurses? 2. What were Filipino nurses’ perceptions of their work environment? 3. What was the mean job satisfaction level for nurses from the Philippines? 4. What were the primary indicators of occupational?	550-bed community hospital	USA	inclusion: • proficiency in English • successful completion of the NCLEX exam •a current state license	participants were invited via the hospital e-mail system to attend an info meeting: study characteristics, informed consent and finally to receive coded survey packets ensuring anonymity	Cross-sectional: Qualitative	interview	face to face interviews	Not reported	Not reported	deliberate strategies that were employed prior and during recruitment as well as during the orientation phase	qualitative analysis for recurring themes and unique content	3	Non-Propability: purposive sample	3	Not reported	1 1 1	Not reported	not reported	Hospital President Chief Nursing Officer Staff Education Coordinator	successfull recruitment by • using a Filipino-based recruitment company • implementing already successfully acculturated Filipino Americans in the recruitment team • providing post-orientation to retain the newly arrived nurses	NWI-R: autonomy: M = 1.85, SD = 0.57; control over practice: M = 1.93, SD = 0.54 organizational support: M = 1.93, SD = 0.55 Nurse-Physician Relations: M = 1.98, SD = 0.73 job satisfaction: M = 1.8, SD 0 0.56 OSI-R: occupational role: M = 45.8 to 53.67, SD = 5.38 to 10.40 personal strain: M = 45.73 to 50.33, SD = 4.39 to 7.99 personal resources: M = 50.83 to 56.67, SD = 9.01 to 16.24
											Cross-sectional: Quantitative	Nursing Work Index-Revised Edition (Aiken & Patrician, 2000) Occupation Stress Inventory-Revised Edition (Osipow, 1998)	paper and pencil	NWI-R internal reliablilty: Cronbach's alpha = .96. Test-retest reliability has also been demonstrated OSI-R test-retest reliability, internal consistency as well as convergent, criterion and predictive validity have been demonstrated	Not reported	autonomy, control over work, organizational support, and nurse–physician relationship occupational role, personal strain, and personal resources	two-tailed t-test: NWI-R t-test: OSI-R	58% (26)		15	Philippines	15	35.4 (30 to 51 yrs)	14 females	professional nurses	The nurses feel supported to act in their patients’ best interest and to make independent judgments. Practicing professional nursing and having a a positive relationship with the medical staff also lead to an overall positive job satisfaction. The workload was appropriate
Hurtado, D A; Sabbath, E L; Ertel, K A; Buxton, O M; Berkman, L F (68)	2011	USA	Department of Society, Human Development and Health	International Nursing Review	approved by the Institutional Review Board at the Dana-Farber Cancer Institute, Boston, MA, USA.	analyse racial/ethnic disparities in job strain of RNs, LPNs and CNAs Hypothesis 1: The association of race/ethnicity with job strain varies by occupational status Hypothesis 2: immigrant workers report higher job strain, relative to USA-born workers Hypothesis 3: Black direct-care workers report lower hourly salary and more hours worked per week.	4 nursing homes in Massachusetts, USA	USA	inclusion: •direct-care work (RNs, LPNs or CNAs) •consent to participate in the study. exclusion: • incomplete sociodemographic or occupational information • people who self-identified as Hispanic	not reported	Cross-sectional: Quantitative	Job Content Questionnaire (JCQ) (Karasek et al. 1998)	structured interviews performed by trained research assistants. To prevent a response bias, these are only matched regarding the interviewee's languange	job strain defined as high demand and low control. Adequate internal consistency for job demand: α = 0.66 job control: α = 0.82 social support: α = 0.75	English, Spanish and Haitian Creole	job strain: high demand and low control. 3 dimensions of job strain: control, demands and social support from managers/colleagues sociodemographic variables: Race/ethnicity, age, marital status, immigrant origin, educational attainmemnt occupational information: job type (CNA vs. RNs or LPNs), total weekly worked hours, job duration at current position, hourly salary (USD)	descriptive and bivariate analyis: distribution of sociodemographic and occupational characteristics log-binomial regression models to test the hypotheses 1 and 2 linear regression model to test hypothesis 3	76.6% (452) -> 306 consented to participate ->69 were excluded	Non-Propability: purposive sample	237	Non-Hispanic Black: Carribean Black Non-Hispanic White African	127 72 51 110 6	39.4 ± 10.4 42.6 ± 12.2	114 female 103 female	registered nurses	Hypothesis 1: Black employees are at higher risk of reporting job strain compared with Whites and there is even a higher risk for Black CNAs. There are no statistical differences among Black and White RNs or LPNs. Black employees had twice the risk of reporting low control. No significant differences for job demands or social support Hypothesis 2: Black Caribbean reported higher job strain. There…	job strain (reference: Non-Hispanic Whites) RR = 2.9, 95% CI 1.3 to 6.6, P = 0.0097 job strain stratified by occupation (ref: Non-Hispanic White) CNAs: RR = 3.2, 95% CI 1.0 to 9.4, P = 0.0461 low control (ref: Non-Hispanic White) DCW: RR = 2.1, 95% CI 1.1 to 4.4, P = 0.0181 higher job demands (ref: Non-Hispanic White) RR = 1.05, 95% CI 0.5 to 2.2, P = 0.9904 social support at work (ref: Non-Hispa…
Simpson, C L; Severson, R K (70)	2000	USA	Department of Family Medicine, Wayne State University at Wayne (Nebraska)	Journal of Occupational and Environmental Medicine	Not reported	examine the relationship between race and work-related injury	metropolitan hospital	USA	inclusion: all workers, who were employed at the metropolitan hospital	N/A, since complete survey	Cross-sectional: Quantitative	Occupational Health Service (OHS) medical records Equal Employment Opportunity data form Department of Labor’s Dictionary of Occupational Titles	database access	not reported	N/A	injury status sociodemographic data job title physical demand total hours worked	χ2-test: determine whether there were significant differences between injured and non-injured workers based on race, sex, age group, strenght rating and hours worked logistic regression: test the association between race and injury status	Not reported 199 injured or ill 2437 not injured or ill	Complete survey	2247	African-American White	1203 (injured: 111) 1044 (injured: 44)	<30: 369 31-40: 664 41-50: 699 51-60: 344 >60: 171	1826 female	Housekeeping aide Nuese'S aide Radiology technologist Staff nurse Transportation aide Unit clerk	More than two-third of all injuries occured in African-Amercians a greater proportion of African American staff nurses reported an injury African American workers under 50 years old are at increased risk of suffering an injury Race affected injury status. African Americans were more likely to report an injury	injury status by race, P = 0.0001 African-American: 72%, Whites: 28% African American nurses: N = 265, % injured = 7.5 White nurses: N= 423, % injured = 4.0 (P = 0.05) Injury status (ref: Whites) OR = 2.31, 95% CI 1.61-3.30
Likupe, G; Archibong, U. (69)	2013	England	University of Hull, England	Journal of Psychological Issues in Organizational Culture	approved by Central Offi ce of Research Ethics Committee and Multi-Centre Research Ethics Committee	This study aimed to explore experiences of discrimination, racism, and equal opportunities for Black African nurses in the United Kingdom. Interview intital question: What have been your experiences of working in the UK?	• four NHS trusts in the Northeast • participants homes • restaurants	England	not reported	advertisments in various wards to invite nurses for participation	Cross-sectional: Qualitative	self-developed interview guide	4 focus group discussions 15 semistructured interviews	interviews were meant to encourage particpants to talk about sensitive issues by relating their stories, which created an atmosphere that was less threatening than responding to more direct questions	not reported	experiences of working in the UK	qualitative analysis based on: Van Manen's (1990) hermeneutic phenomenological approach to isolate themes Spencer et al. (2003) analytic hierarchy used as a platform for initial ordering of the data	Not reported	Non-Probability: puposive sample	30	Malawi, Kenya, Ghana, Nigeria, South Africa, Zambia, Zimbabwe, Cameroon	not reported	35 (25 to 48 yrs)	26 females	nurses	Black African nurses experience racism, discrimination and lack of opportunity in their workplace. racism: nurses experience and knowledge is not taken into account or obviously ignored; it happens by White colleagues or other overseas nurses, managers and patients and their relatives as well. discrimination: nurses were being passed over for promotion and were more likely to be disciplined for m…	N/A
Pittman, P; Davis, C; Shaffer, F; Herrera, C; Bennett, C (41)	2014	USA	Department of Health Policy, School of Public Health and Health Services, George Washington University (GWU), Washington, DC.	American Journal of Nursing	Not reported	determine whether foreign-educated nurses (FENs) perceived they were treated equitably in the workplace	questionnaires administered online	USA	inclusion: • health care professionals • received a VisaScreen between 2003 and 2007 • being available via e-mail address • been actively recruited exclusion: • previously been surveyed during the instrument's pilot test • being educated in the U.S.	invited to participate via email	Cross-sectional: Quantitative	self-developed questionnaire	questionnaire sent out via email	pilot tested by foreign educated nurses	not reported	Hourly wages Job satisfaction Adequacy of orientation Perceived discrimination	χ2-analysis: analysis of the four cross-tabbed control variables (recruitment model, visa type, country of education, opportunity to join a union ANOVA: analysis of the continuous variables logistic regression analysis: influence of country of education and recruitment model on hourly wages, job satisfaction, insufficient orientation, perceived on discrimination	10,2% (6115)	random sample	502	Philippines other low-income countries: China, Colombia, Gambia, Ghana, Grenada, Guyana, India, Indonesia, Jamaica, Jordan, Kenya, Lebanon, Mexico, Moldova, Myanmar, Nepal, Slovakia, South Korea Canda other high-income countries: Australia, France, Germany, the Netherlands, New Zealand, Portugal, the United Kingdom	182 161 138 21	Not reported	Not reported	registered nurses	Hourly wages: FENs recruited by a staffing agency reported significantly lower wages than self-directed FENs and those educated in high-income countries earn more than those in low-income countries Job satisfaction: country of education or recruitment model are associated with job satisfaction. Insufficient orientation and perceived workplace discrimination lead to lower satisfation Adequacy of o…	self reported wages: (staffing agency): χ2 = - 0.110, p < 0.05, robust SE = 0.0459 (direct recritment): χ2 = - 0.0698, p < 0.10, robust SE = 0.0417 (placement agency): χ2 = - 0.0584, p < 0.10, robust SE = 0.0349 insufficient orientation practices (insufficient orientarion = 1): Canadian educated: OR = 0.409, p < 0.05 robust SE = 0.152 Philippines educated: OR = 0.428, p < 0.01, robust SE = 0.128 …
Tak, S; Alterman, T; Baron, S; Calvert, G M (71)	2010	USA	Division of Surveillance, Hazard Evaluations and Field Studies. National Institute for Occupational Safety and Health	American Journal of Industrial Medicine	Not reported	estimate the proportion of nursing assistants (NAs) in the US with work-related injuries and insufficient socio-economic resources by race/ethnicity	Nursing homes	USA	inclusion: • state certified NAs who provided Medicare or Medicaid reimbursable services exclusion: • contract workers • working time <16 hr/week • missing information on demographics, • work-related injuries or other work factors	random sample based on employees' list	Cross-sectional: Quantitative	pilot tested self-developed questionnaire with input from diverse experts (National Institute for Occupational Safety and Health; Occupational Safety and Health Administration, and Centers for Medicare & Medicaid Services)	face-to-face interview	questionnaire focused on recruitment, training and licensure, job history, family life, management and supervision, client relations, organizational commitment, job satisfaction, workplace environment, work-related injuries and demographics	Spanish and English	Income less than $20,000 p.a. No health insurance Pay raised Mandatory overtime Not enough time for ADL Job tenure<12 monthsc Work over 40 hr/weekc Education<12 yearsd	Descriptive analyses: quantify the distribution of the participants’ sociodemographics, working conditions and workrelated injuries Poisson distribution assumption: rate ratios (RR) and 95% confidence intervals for workrelated injuries and working conditions by race/ethnicity adjusted for the effect of age, sex, education, work hours and job tenure	70.6%	random sample	2880	Non-Hispanic White Non-Hispanic Black Hispanic Other	46.9% 37% 9.4% 6.6%	18-24: 17.0% 25-34: 23.5% 35-44: 24.6% 45-54: 22.6% >55: 12.2%	92.3 % females	certified nursing assistants	Among all racial and ethnic groups, Non-Hispanic white NAs were more likely to report work-related injuries. Non-Hispanic black NAs were significantly less likely to report back injury. Non-Hispanic black NAs were more likely to have a low household income, no health insurance and no pay raises.	wound/cut (ref: Non-Hispanic White) RR = 0.74, 95% CI 0.65 to 0.85 (Non-Hispanic Black) black eyes/bruises (ref: Non-Hispanic White) RR = 0.18, 95% CI 0.12 to 0.26 (Non-Hispanic Black) black eyes/bruises (ref: Non-Hispanic White) RR = 0.55, 95% CI 0.37 to 0.82 (Hispanic) back injury (ref: Non-Hispanic White) RR = 0.76, 95% CI 0.59 to 0.98 household income p.a. (ref: Non-Hispanic White) RR = 1.90,…
Hener, T; Weller, A; Shor, R (66)	1997	Israel	Department of Psychology, Bar-Ilan University	International Journal of Social Psychiatry	Not reported	Compare the levels of depression in immigrant students and immigrant nurses preparing for accreditation with Israeli nursing students at two points of time: t0 = first month of the school year in Israel t1 = 6 month later	Not reported	Not reported	not reported	not reported	Longitudinal: Quantitative	self-developed questionnaire	paper and pencil	5-point scale: 1=very much, 5= not at all	Not reported	participant's family economic status, health, social support provided by social network outside of the family, satisfaction from life in Israel	two-way ANOVA: BDI-scores of all three groups at t1 and t2 Post-hoc test: between group differences and group interactions linear multiple regression analysis: impact of outcomes on depression level	Not reported	Non-Probability: convenience sample	75	Former Soviet Union	26	27 ± 8,1	21 females	registered nurses	Immigrants reported levels of mild depression at t0, while Israelis were within the normal range. At t1 the depression level of immigrants descended to normal range. Immigrants reported an increasing social support by non-family members.	BDI scores with (mean SE) T0: first month of the school year, T1: 6 months later immigrant nurses: T0: 10.34 (+/- 1.26), T1: 5.23 (+/- 1.13) immigrant nursing students: T0: 9.81 (+/- 2.05); T1: 6.94 (+/- 1.95) Israeli students: T0: 3.58 (+/- 0.63), T1: 2.42 (+/- 0.54)
												Beck Depression Inventory		Cronbach's alpha: α (Hebrew BDI) = 0.82 and 0.86 α (Russian BDI) = 0.86 and 0.88	Hebrew Russian	BDI-Score						16	21 ± 3,5	10 females	nursing students
																					Israel	33	24 ±5,2	28 females	nursing students
Hogh, A; Carneiro, I G; Giver, H; Rugulies, R (67)	2011	Denmark	Department of Psychology, University of Copenhagen	Scandinavian Journal of Psychology	study was carried out according to the Helsinki Declaration of Ethics	explore whether immigrant health care workers (HCW) are more at risk of exposure to bullying at work than the Danish HCWs at baseline (t1) and 12 month later (t2) Hypothesis 1a: Immigrant students are more at risk of being bullied than Danish co-students during college (T1) Hypothesis 1b: Immigrants have a higher risk of bullying than Danish staff members during the first year at work (T2) after …	health care colleges	Denmark	inclusion: being an immigrant or Danish student in Health care students born in Denmark but whose parents are immigrants	on-site recruitment (heathcare college)	Longitudinal: Quantitative	self-developed questionnaire	paper-and-pencil attending researchers clarified questions upon request	dichotomous question on prevalence of bullying	Not reported	socio-demographic factors (age, gender, education and immigrant status working conditions, physical and psychological health experience with bullying	binomial logistic regression: • Odds ratios (OR) of being bullied within a specific group compared with a reference group • influence of immigrant status on risk of being bullied	baseline (T1): 90.4% (immigrants ) 91.3% (Danish ) Follow up (T2): 54% (immigrants ) 67% (Danish )	Complete survey	T1: 5635	Danish former Yugoslavia, Eastern Europe, Iraq, Iran, Turkey, Lebanon, Pakistan, Africa, Asia (Non-Western immigrants) Iceland, Norway, the 25 EU-countries, North America (Western immigrants)	5040 (89,4%) 457 (8.1%) 138 (2.4%)	32.6 33.6 38.1	4.9 % male 12 % male 7.2 % male	health care helper (HCH) students (elderly care) health care assistant (HCA) students (elderly and hospital care)	Hypothesis 1a: Immigrant students showed a higher risk of being bullied in college and trainee periods Hypothesis 1b: Non-Western immigrants had an higher risk of being bullied than the Danes during the first year at work but not Western immigrants Hypothesis 2: confirmed with regard to bullying during and after college but not with regard to bullying prior to college Hypothesis 3: immigrant stat…	bullying in health care college (ref: Danish) OR = 2.99, 95% CI 1.45 to 6.15, P = 0.003 (Western) OR = 6.05 , 95% CI 3.85 to 9.52, P < 0.001 (Non-Western) bullying in trainee periods (ref: Danish) OR = 2.17, 95% CI 1.11 to 4.03, P = 0.023 (Western) OR = 4.91, 95% CI 3.34 to 7.23, P < 0.001 (Non-Western) bullying during the first year at work after college (ref: Danish) OR = 1.20, 95% CI 0.57 to 2…
																				T2: 3109	Danish Non-Western immigrants Western immigrants	2831 (90.9%) 73 (2.3%) 205 (6.6%)	35.2 37.3 39.2	4.3 % male 10.7 % male 6.8 % male
Diggs, G S (64)	2013	USA	Texas A & M University, Corpus Christi	dissertation	approved by Texas A&M University – Corpus Christi Institutional Review Board (IRB)	1. What are the coping skills of male minority nursing students in a community college in South Texas? 2. What is the association between coping skills among male minority nursing students and the likelihood of remaining in the nursing program? 3. What are the perspectives of male minority nursing students about their experiences in nursing school? 4. In what ways do the male minority nursing stu…	community college	USA	inclusion: male minority nursing students exclusion: students of the second semester of year two (level 4)	on-site recruitment (community college)	Cross-sectional: Quantitative	modified version of the Ways of Coping Checklist (WCC), (Folkman et al., 1986)	paper and pencil	measured coping skills: 1.confrontive coping 2.distancing 3.self-control 4.seeking social support 5.accepting responsibility 6.escape-avoidance 7.planful problem-solving 8.positive reappraisal	Not reported	coping skills, likelihood of remaining in the nursing program, age, ethnicity, marital status, employment status, professional status	Cronbach’s Coefficient Alpha: estimate the reliability of the leadership frames univariate repeated measures ANOVA (Stevens, 2009): examine the differences among the eight coping skills t test for independent samples: examine the difference between problem-focused and emotion-focused coping skills Pearson’s Product-Moment Correlation Coefficient: compute the magnitude of the bivariate association…	quantitative part: 52%	Non-probability: puposive sample	39	Hispanic (Mexican) Other Hispanic African-American Asian-American	28 (71.8%) 1 (2.6%) 4 (10.3%) 6 (15.4%)	31	All male	nursing student	Planful problem-solving is the coping skill the most emplyed by nursing students and escape-avoidance was the skill used the least. None of the coping style significantly influences the likelihood of remaining in the program	Partial correlation between coping dimensiosns and likelyhood of remaining in nursing while controlling for stress problem focused coping: likelyhood = 0.05, significance = 0.76 emotion focused coping: likelyhood = 0.07, significance = 0.67
											Cross-sectional: Qualitative	focus groups	discussion was facilitated by the researcher	Lead-questions, derived from the quantitative WCC results: (1) Tell me about your experience as a nursing student in the ADN program (2) Can you describe a typical day in your life as a nursing student (3) Tell me of a time in the nursing program that was stressful and how you coped with it (4) Tell me of a challenge you faced in the nursing program and how you coped with it (5) What are the pros…	Not reported	perspectives regarding experiences as nursing students and challenges faced while being in the study program	Creswell's (2005) qualitative framework: (1) getting a sense of the whole by reading the transcription carefully (2) identifying text segments with brackets (3) assigning a code word or phrase to describe the meaning of the text segment (4) making a list and grouping the code word (5) reviewing the transcription; (6) reducing the codes to themes, which are similar codes put together, forming the …	qualitative part: not reported	Non-probability: puposive sample (sampling of the quantitative cohort)	4	Hispanic (Mexican-American, Puerto-Rican) African-American Asian-American	2 (50%) 1 (25%) 1 (25%)	Not reported			Three themes arised from the analysis: Coping Skills Usage: consistent with quantitative findings Stress Management: problem-focused coping was employed more often than emotion-focused coping Program Completion Perspectives: students managed several challenges so far, that they are motivated and eager to finish the study program	N/A
Beechinor L A V; Fitzpatrick, J J (72)	2008	USA	International Nurse Educator Recruiter, Honolulu, Hawaii	International Journal of Nursing Practice	Not reported	1. What are the demands of immigration experienced by nurses from Canada? 2. What are the demands of immigration experienced by nurses from the Philippines? 3. Is there a difference between the demands of immigration experienced by nurses from Canada compared with nurses from the Philippines?	state of Hawaii	USA	inclusion: i) being licensed as an RN in one of the 50 US states or territories ii) being educated at a minimum level of professional nurse in Canada or the Philippines iii) currently working in an acute or long-term care facility iv) being willing to complete the questionnaire exclusion: i) having not passed National Council Licensure Examination–Registered Nurse (NCLEX-RN) examination ii) being…	not reported	Cross-sectional: Quantitative	Demands of immigration (D.I.) scale (Aroian et al. 1998)	paper and pencil	The D.I. scale consists of 23 items rated on a six-point response scale with six subscales: Loss, Novelty, Occupational adjustment, Language accommodation, Discrimination and Not feeling at home in the receiving country. Internal consistency for the total scale: α = 0.84 to 0.89	N/A	distress due to demands of Loss, Novelty, Occupation, Language, Discrimination and Not feeling at home in the receiving country	Mean Scores D.I. scale's items t-test: variablity between the demands of immigration on Canadian immigrant nurses with the group of Philippine immigrant nurses in Hawaii. t-test: analysis of the D.I. subscale factors	0.619	random sample	73	Canadian	41 (56,2)	20-30: 25% 31-40: 13% 41-50: 37% >50: 25%	female: 87%	registered nurses	There was a significant difference (p = 0.035) between the means of the two groups: the Canadian group reported significantly higher total distress due to the demands of immigration than did the Philippine group.	distress due to demands of Loss: M = 3.72, demands of Novelty: M = 3.02, demands of Occupation: M = 1.72, demands of Language: M = 1.30, demands of Discrimination: M = 2.29, demands of Not feeling at home in the receiving country: M = 3.63. Total D.I. score: M = 2.6, SD = 0.66
																					Philippines	32 (43,8%)	20-30: 0% 31-40: 21% 41-50: 45% >50: 34%	female: 90%	registered nurses		distress due to demands of Loss: M = 2.98, demands of Novelty: M = 2.11, demands of Occupation: M = 1.9, demands of Language: M = 2.33, demands of Discrimination: M = 1.95, demands of Not feeling at home in the receiving country: M = 2.17 Total D.I. score: M = 2.22, SD = 0.82 Subscale factors: Loss factor: t = 2.72, p = 0.008 (Canadians > Philippines) Novelty factor: t = 3.83, p = 0.000 (Canadian…
